# Supplementary material for: MicroRNA-27b-3p Targets the Myostatin Gene to Regulate Myoblast Proliferation and Is Involved in Myoblast Differentiation
Source: Cells. 2021 Feb 17;10(2):423. doi: 10.3390/cells10020423 (PMC7922189; doi:10.3390/cells10020423)
Supplement: Supplementary file 1 [file cells-10-00423-s001.zip]

Archive with 31 entries (24 files):
- cells-1048437-Supplementary Materials/
- cells-1048437-Supplementary Materials/S1/
- cells-1048437-Supplementary Materials/S1/miR-27b-3p inhibitor and inhibitor NC/
- cells-1048437-Supplementary Materials/S1/miR-27b-3p inhibitor and inhibitor NC/miR-27b-3p inhibitor NC-1.pdf
- cells-1048437-Supplementary Materials/S1/miR-27b-3p inhibitor and inhibitor NC/miR-27b-3p inhibitor NC-2.pdf
- cells-1048437-Supplementary Materials/S1/miR-27b-3p inhibitor and inhibitor NC/miR-27b-3p inhibitor NC-3.pdf
- cells-1048437-Supplementary Materials/S1/miR-27b-3p inhibitor and inhibitor NC/miR-27b-3p inhibitor-1.pdf
- cells-1048437-Supplementary Materials/S1/miR-27b-3p inhibitor and inhibitor NC/miR-27b-3p inhibitor-2.pdf
- cells-1048437-Supplementary Materials/S1/miR-27b-3p inhibitor and inhibitor NC/miR-27b-3p inhibitor-3.pdf
- cells-1048437-Supplementary Materials/S1/miR-27b-3p mimic and mimic NC/
- cells-1048437-Supplementary Materials/S1/miR-27b-3p mimic and mimic NC/miR-27b-3p mimics NC-1.pdf
- cells-1048437-Supplementary Materials/S1/miR-27b-3p mimic and mimic NC/miR-27b-3p mimics NC-2.pdf
- cells-1048437-Supplementary Materials/S1/miR-27b-3p mimic and mimic NC/miR-27b-3p mimics NC-3.pdf
- cells-1048437-Supplementary Materials/S1/miR-27b-3p mimic and mimic NC/miR-27b-3p mimics-1.pdf
- cells-1048437-Supplementary Materials/S1/miR-27b-3p mimic and mimic NC/miR-27b-3p mimics-2.pdf
- cells-1048437-Supplementary Materials/S1/miR-27b-3p mimic and mimic NC/miR-27b-3p mimics-3.pdf
- cells-1048437-Supplementary Materials/S2/
- cells-1048437-Supplementary Materials/S2/pcDNA 3.1-MSTN and pcDNA 3.1/
- cells-1048437-Supplementary Materials/S2/pcDNA 3.1-MSTN and pcDNA 3.1/pcDNA 3.1-1.pdf
- cells-1048437-Supplementary Materials/S2/pcDNA 3.1-MSTN and pcDNA 3.1/pcDNA 3.1-2.pdf
- cells-1048437-Supplementary Materials/S2/pcDNA 3.1-MSTN and pcDNA 3.1/pcDNA 3.1-3.pdf
- cells-1048437-Supplementary Materials/S2/pcDNA 3.1-MSTN and pcDNA 3.1/pcDNA 3.1-MSTN-1.pdf
- cells-1048437-Supplementary Materials/S2/pcDNA 3.1-MSTN and pcDNA 3.1/pcDNA 3.1-MSTN-2.pdf
- cells-1048437-Supplementary Materials/S2/pcDNA 3.1-MSTN and pcDNA 3.1/pcDNA 3.1-MSTN-3.pdf
- cells-1048437-Supplementary Materials/S2/siR-MSTN and siR-NC/
- cells-1048437-Supplementary Materials/S2/siR-MSTN and siR-NC/siR-MSTN-1.pdf
- cells-1048437-Supplementary Materials/S2/siR-MSTN and siR-NC/siR-MSTN-2.pdf
- cells-1048437-Supplementary Materials/S2/siR-MSTN and siR-NC/siR-MSTN-3.pdf
- cells-1048437-Supplementary Materials/S2/siR-MSTN and siR-NC/siR-NC-1.pdf
- cells-1048437-Supplementary Materials/S2/siR-MSTN and siR-NC/siR-NC-2.pdf
- cells-1048437-Supplementary Materials/S2/siR-MSTN and siR-NC/siR-NC-3.pdf
